# Supplementary material for: Vein of Galen Malformation—Experience of the Last 13 Years in a Reference Center from South-Eastern Europe
Source: Life (Basel). 2025 Sep 30;15(10):1536. doi: 10.3390/life15101536 (PMC12565294; doi:10.3390/life15101536)
Supplement: Supplementary file 1 [file life-15-01536-s001.zip]

Archive with 1 entries (1 files):
- life-3808646-supplementary.pdf
